# Supplementary material for: Exploring the Influence of Chemical Exposures in Breast Cancer Disparities: High-Throughput Transcriptomic Analysis in Normal Breast Cells from Diverse Donors
Source: bioRxiv. 2026 Feb 24:2026.02.23.707203. Preprint. [Version 1] doi: 10.64898/2026.02.23.707203 (PMC13160138; doi:10.64898/2026.02.23.707203)
Supplement: Supplement 6 — Table S-6. Proportion of DEGs That Are Consistently Up- or Down-Regulated Across All Three Doses of Each Exposure-Disparity Chemical. [file media-6.csv]

Direction	Freq	Proportion	chem
Consistently Down	35	0.1659	BPA
Consistently Up	176	0.8341	BPA
Consistently Down	34	0.1115	BPS
Consistently Up	271	0.8885	BPS
Consistently Down	1	0.25	DDE
Consistently Up	3	0.75	DDE
Consistently Down	36	0.1078	PFNA
Consistently Up	298	0.8922	PFNA
Partially Down	13	0.0117	Cadmium_Chloride
Consistently Down	178	0.1601	Cadmium_Chloride
Partially Up	49	0.0441	Cadmium_Chloride
Consistently Up	872	0.7842	Cadmium_Chloride
Partially Down	2	0.0014	Copper_Chloride
Consistently Down	53	0.0374	Copper_Chloride
Partially Up	2	0.0014	Copper_Chloride
Consistently Up	1359	0.9597	Copper_Chloride
Consistently Down	25	0.0114	Lead_Acetate
Partially Up	1	5.00E-04	Lead_Acetate
Consistently Up	2175	0.9882	Lead_Acetate
Partially Down	28	0.0131	Sodium_Arsenite
Consistently Down	141	0.0658	Sodium_Arsenite
Partially Up	89	0.0415	Sodium_Arsenite
Consistently Up	1886	0.8797	Sodium_Arsenite
